# Supplementary material for: The Weighted Toxicity Score: Confirmation of a Simple Metric to Communicate Toxicity in Randomized Trials of Systemic Cancer Therapy
Source: Oncologist. 2023 Jul 14;29(1):67–74. doi: 10.1093/oncolo/oyad192 (PMC10769778; doi:10.1093/oncolo/oyad192)
Supplement: oyad192_suppl_Supplementary_Table_S1 [file oyad192_suppl_supplementary_table_s1.xlsx]

## Sheet: Keynote-042
Table 2Treatment-related adverse events in the as-treated population
		Pembrolizumab group (n=636)		Chemotherapy group (n=615)
		n=636		n=615
		Any grade	Grades 3–5	Any grade	Grades 3–5
Any event		399 (63%)	113 (18%)	553 (90%)	252 (41%)
Event leading to discontinuation		57 (9%)	48 (8%)	58 (9%)	43 (7%)
Event leading to death		13 (2%)	13 (2%)	14 (2%)	14 (2%)
*
Event occurring in ≥5% of patients in either group
		Pembrolizumab group (n=636)		Chemotherapy group (n=615)
		Any grade	Grades 3–5	Any grade	Grades 3–5
	Hypothyroidism	69	1	2	0
	Fatigue	50	3	102	8
	Pruritus	46	2	15	0
	Rash	46	3	27	0
	Alanine aminotransferase increased	45	9	53	5
	Pneumonitis	43	20	0	0
	Aspartate aminotransferase increased	41	4	42	2
	Decreased appetite	40	5	109	9
	Hyperthyroidism	37	1	1	0
	Anaemia	35	4	229	80
	Diarrhoea	34	5	46	1
	Nausea	31	0	184	7
	Arthralgia	27	0	46	0
	Asthenia	27	3	60	10
	Myalgia	20	1	50	0
	Vomiting	15	0	97	2
	Leucopenia	10	0	35	10
	Constipation	8	0	68	0
	Stomatitis	7	0	31	0
	Neutropenia	5	1	88	46
	Peripheral sensory neuropathy	3	0	41	6
	Thrombocytopenia	3	1	56	10
	White blood cell count decreased	3	0	71	32
	Alopecia	2	0	136	7
	Neutrophil count decreased	2	0	86	54
	Platelet count decreased	2	0	64	20
	Neuropathy peripheral	1	0	50	5
Table 3Adverse events of interest in the as-treated population
		Pembrolizumab (n=636)		Chemotherapy (n=615)
		Any grade	Grades 3–5	Any grade	Grades 3–5
	Any event	177	51	44	9
	Hypothyroidism	77	1	9	0
	Pneumonitis	53	22	3	1
	Hyperthyroidism	39	1	4	0
	Severe skin reactions	15	11	2	1
	Infusion reactions	10	1	26	6
	Thyroiditis	10	0	0	0
	Hepatitis	9	7	0	0
	Colitis	7	4	2	1
	Adrenal insufficiency	4	2	1	0
	Hypophysitis	3	3	0	0
	Nephritis	3	1	0	0
	Myocarditis	1	1	0	0
	Pancreatitis	1	0	0	0
PFS median (mos)		10.3		6
OS median (mos)		20		12.2

## Sheet: ALL TRIALS SUPPL T1
Immuntherapy vs chemotherapy
Experimental therapy	Comparator	Indication	Key Entry Criterion	Line of therapy	Trial Name	Pubmed ID #	Patient Reported Outcomes	PRO assessment
Pembrolizumab	Chemotherapy	NSCLC	Previously untreated, PD-L1-expressing, locally advanced or metastatic	1st	Keynote-042	30955977	No
Pembrolizumab	Chemotherapy	NSCLC	PD-L1 Positive	1st	Keynote-024	27718847	Yes	QLQ-C30 GHS/QOL score
Atezolizumab	Docetaxel	NSCLC	Previously treated	2nd or later	Oak	27979383	Yes	EORTC QLQ-C30 HRQoL
Nivolumab	Docetaxel	NSCLC	Advanced Non-squamous	2nd or later	CheckMate-057	26412456	Yes; no full text access	LCSS ASBI score
Nivolumab	Docetaxel	NSCLC	Advanced Squamous-Cell	2nd or later	CheckMate-017	26028407	Yes	LCSS 3-IGI HRQoL score
Avelumab	Docetaxel	NSCLC	Platinum-treated advanced	2nd or later	JAVELIN Lung 200	30262187	No
Atezolizumab	Chemotherapy	NSCLC	First-Line Treatment of PD-L1-Selected Patients	1st	Impower-110	32997907	No
Nivolumab	Topotecan or Amrubicin	SCLC	Previously treated relapse	2nd or later	CheckMate-331	33539946	No
Atezolizumab	Chemotherapy	SCLC	Second-Line Therapy	2nd or later	IFCT-1603	30664989	No
Immuno plus chemo vs chemo
Additional therapy	Chemotherapy backbone	Indication	Key Entry Criterion		Trial Name	Pubmed ID #	Patient Reported Outcomes	PRO assessment
Durvalumab	Platinum and etoposide	SCLC	First-line treatment of extensive-stage	1st	Caspian (preliminary)	31590988	Yes	EORTC QLQ-C30 HRQoL
Camrelizumab	Carboplatin and pemetrexed	NSCLC	Chemotherapy-naive chinese patients with advanced non-squamous	1st	CameL	33347829	No
Adebrelimab	Carboplatin and etoposide	SCLC	First-line treatment for extensive-stage	1st	Capstone-1	35576956	No
Pembrolizumab	Platinum and pemetrexed	NSCLC	Metastatic nonsquamous	1st	Keynote-189	29658856	Yes; no full text access	QLQ-C30 GHS/QOL score
Atezolizumab	Platinum and pemetrexed	NSCLC	Metastatic nonsquamous	1st	Impower-132	33333328	No
Pembrolizumab	Carboplatin and paclitaxel	NSCLC	Untreated metastatic, squamous	1st	Keynote-407	30280635	Yes	QLQ-C30 GHS/QOL score
Atezolizumab	Carboplatin and nab-paclitaxel	NSCLC	Advanced Squamous	1st	Impower-131	32302702	Yes	ECOG-PS
Atezolizumab	Carboplatin and etoposide	SCLC	First line treatment in extensive stage	1st	Impower-133	30280641	Yes	QLQ-C30 HRQoL
Pembrolizumab	Etoposide and platinum	SCLC	First-Line Therapy for Extensive-Stage	1st	Keynote-604	32468956	No
Pembrolizumab	Docetaxel	NSCLC	Previously Treated Advanced	2nd or later	PROLUNG	32271354	No
Atezolizumab	Carboplatin plus nab-paclitaxel	NSCLC	First-line treatment for metastatic non-squamous	1st	Impower-130	31122901	Yes	ECOG-PS
Three arm trials
Arm 1	Arm 2	Arm 3	Indication	Key Entry Criterion		Trial Name	Pubmed ID #	Patient Reported Outcomes	PRO assessment
Durvalumab, tremelimumab, platinum-etoposide	Durvalumab, platinum-etoposide	Platinum-etoposide	SCLC	First-line treatment of extensive-stage	1st	Caspian	31122901	No
Durvalumab	Durvalumab, tremelimumab	Chemotherapy	NSCLC	First-line Treatment of Metastatic	1st	Mystic	32271377	No
Pembrolizumab 2 mg/kg	Pembrolizumab 10 mg/kg	Docetaxel	NSCLC	Previously treated, PD-L1-positive, advanced	2nd or later	Keynote-010	26712084	No
Nivolumab, ipilimumab	Nivolumab	Chemotherapy	NSCLC	Advanced		Checkmate 227	31562796	Yes	LCSS, EQ-5D
Atezolizumab, bevacizumab, carboplatin plus paclitaxel	Atezolizumab, carboplatin plus paclitaxel	Bevacizumab, carboplatin plus paclitaxel	NSCLC	First-Line Metastatic Nonsquamous	1st	Impower-150	29863955	No
Atezolizumab, carboplatin, nab paclitaxel	Atezolizumab, carboplatin, paclitaxel	Carboplatin and Nab-Paclitaxel	NSCLC	Advanced Squamous		Impower-131	32302702	Yes	ECOG-PS
Dosing trials (Shah et al.)
Drug	Arm 1	Arm 2	Arm 3	Arm 4	Indication	Key entry criterion	Pubmed ID #	Line	Trial Name
Ceritinib	Ceritinib 450 mg with food	Ceritinib 600 mg with food	Ceritinib 750 mg, fasting	-	NSCLC	ALK-Rearranged Metastatic NSCLC	28729021	2nd or later	ASCEND 8
Dasatinib	Dasatinib 100 mg once daily	Dasatinib 50 mg twice daily	Dasatinib 140 mg once daily	Dasatinib 70 mg twice daily	Chronic-Phase CML	Imatinib-Resistant or -Intolerant	19924787	2nd or later	CA100834
Ponatinib	Ponatinib 15 mg	Ponatinib 30 mg	Ponatinib 45 mg	-	Chronic-Phase CML	2 prior TKIs or T315I mutation	36054756	3rd line or later	OPTIC
Niraparib	Niraparib 100 mg	Niraparib 200 mg	Niraparib 300 mg	-	Epithelial ovarian, fallopian tube, or primary peritoneal cancer	Complete or partial response to platinum-based chemotherapy	36172173	2nd or later	PRIMA
Cabazitaxel	Cabazitaxel 20 mg/m2	Cabazitaxel 25 mg/m2	-	-	Prostate cancer	metastatic prostate cancer post docetaxel	28809610	2nd or later	PROLISECA
Gemtuzumab ozogamicin	Gemtuzumab 3 mg/m2 with chemo	Gemtuzumab 6 mg/m2 with chemo	-	-	AML	any form of de novo or secondary AML and high-risk MDS	26921360	Any	AML17
