# Supplementary material for: The Weighted Toxicity Score: Confirmation of a Simple Metric to Communicate Toxicity in Randomized Trials of Systemic Cancer Therapy
Source: Oncologist. 2023 Jul 14;29(1):67–74. doi: 10.1093/oncolo/oyad192 (PMC10769778; doi:10.1093/oncolo/oyad192)
Supplement: oyad192_suppl_Supplementary_Table_S2 [file oyad192_suppl_supplementary_table_s2.xlsx]

## Sheet: Keynote-042
Table 2Treatment-related adverse events in the as-treated population
		Pembrolizumab group (n=636)		Chemotherapy group (n=615)
		n=636		n=615
		Any grade	Grades 3–5	Any grade	Grades 3–5
Any event		399 (63%)	113 (18%)	553 (90%)	252 (41%)
Event leading to discontinuation		57 (9%)	48 (8%)	58 (9%)	43 (7%)
Event leading to death		13 (2%)	13 (2%)	14 (2%)	14 (2%)
*
Event occurring in ≥5% of patients in either group
		Pembrolizumab group (n=636)		Chemotherapy group (n=615)
		Any grade	Grades 3–5	Any grade	Grades 3–5
	Hypothyroidism	69	1	2	0
	Fatigue	50	3	102	8
	Pruritus	46	2	15	0
	Rash	46	3	27	0
	Alanine aminotransferase increased	45	9	53	5
	Pneumonitis	43	20	0	0
	Aspartate aminotransferase increased	41	4	42	2
	Decreased appetite	40	5	109	9
	Hyperthyroidism	37	1	1	0
	Anaemia	35	4	229	80
	Diarrhoea	34	5	46	1
	Nausea	31	0	184	7
	Arthralgia	27	0	46	0
	Asthenia	27	3	60	10
	Myalgia	20	1	50	0
	Vomiting	15	0	97	2
	Leucopenia	10	0	35	10
	Constipation	8	0	68	0
	Stomatitis	7	0	31	0
	Neutropenia	5	1	88	46
	Peripheral sensory neuropathy	3	0	41	6
	Thrombocytopenia	3	1	56	10
	White blood cell count decreased	3	0	71	32
	Alopecia	2	0	136	7
	Neutrophil count decreased	2	0	86	54
	Platelet count decreased	2	0	64	20
	Neuropathy peripheral	1	0	50	5
Table 3Adverse events of interest in the as-treated population
		Pembrolizumab (n=636)		Chemotherapy (n=615)
		Any grade	Grades 3–5	Any grade	Grades 3–5
	Any event	177	51	44	9
	Hypothyroidism	77	1	9	0
	Pneumonitis	53	22	3	1
	Hyperthyroidism	39	1	4	0
	Severe skin reactions	15	11	2	1
	Infusion reactions	10	1	26	6
	Thyroiditis	10	0	0	0
	Hepatitis	9	7	0	0
	Colitis	7	4	2	1
	Adrenal insufficiency	4	2	1	0
	Hypophysitis	3	3	0	0
	Nephritis	3	1	0	0
	Myocarditis	1	1	0	0
	Pancreatitis	1	0	0	0
PFS median (mos)		10.3		6
OS median (mos)		20		12.2

## Sheet: Paper Suppl Table 2 w heat map
Immunotherapy vs Chemotherapy
Trial	Disease	Line of therapy	AE Inclusion cutoff	Immunotherapy	WTS Immuno	PFS Immuno	OS Immuno	Systemic therapy	WTS Chemo	PFS Chemo	OS Chemo	WTS ratio (more toxic arm/ less toxic arm)
Keynote-042	NSCLC	1st	0.05	Pembrolizumab	2.03223	10.3	20	Chemotherapy	5.33884	6	12.2	2.62708			Color code	WTS ratio (more toxic/less toxic arm)
Keynote-024	NSCLC	1st	0.1	Pembrolizumab	2.0487	10.3	N/A	Chemotherapy	5.73333	6	N/A	2.79852				> 2 x
Oak	NSCLC	2nd or later	0.1	Atezolizumab	4.2775	2.8	15.7	Docetaxel	6.52076	4	10.3	1.52443				1.51 - 1.99 x
CheckMate-057	NSCLC	2nd or later	0.1	Nivolumab	1.03136	2.3	12.2	Docetaxel	4.60075	4.2	9.4	4.46086				1.26 - 1.50 x
CheckMate-017	NSCLC	2nd or later	0.05	Nivolumab	1.23664	3.5	9.2	Docetaxel	5.18992	2.8	6	4.19679				1.11 - 1.25 x
JAVELIN Lung 200	NSCLC	2nd or later	10% (G1-2); 1% (G3-5)	Avelumab	1.68575	2.8	11.4	Docetaxel	5.89041	4.2	10.3	3.49424				1 - 1.1 x
Impower-110	NSCLC	1st	15% (any); 2% (G3-4); 1% (G5)	Atezolizumab	1.79545	8.1	20.2	Chemotherapy	4.90304	5	13.1	2.73081
CheckMate-331	SCLC	2nd or later	0.15	Nivolumab	1.49468	1.4	7.5	Topotecan or Amrubicin	7.26415	3.8	8.4	4.86
IFCT-1603	SCLC	2nd or later	0.1	Atezolizumab	1.27083	1.4	9.5	Chemotherapy	5.625	4.3	8.7	4.42623
Immunotherapy + chemotherapy vs Chemotherapy alone
Trial	Disease	Line of therapy	AE Inclusion cutoff	ChemoImmunoRx	WTS Chemo-Immunotherapy	PFS Immuno	OS Immuno	Chemo Rx	WTS Chemo	PFS Chemo	OS Chemo	WTS ratio (more toxic arm/ less toxic arm)
CameL	NSCLC	1st	10% (any); 2% (serious)	Camrelizumab, carboplatin, pemetrexed	12.9	11.3	N/A	Carboplatin and pemetrexed	8.78744	8.3	N/A	1.468
Capstone-1	SCLC	1st	10% (any); 1% (G3-5)	Adebrelimab, carboplatin, etoposide	13.8413	5.8	15.3	Carboplatin and etoposide	12.944	5.6	12.8	1.06932
Keynote-189	NSCLC	1st	0.15	Pembrolizumab, platinum, pemetrexed	8.12593	8.8	N/A	Platinum and pemetrexed	7.29703	4.9	11.3	1.11359
Impower-132	NSCLC	1st	N/A	Atezolizumab, platinum, pemetrexed	2.6323	7.6	17.5	Platinum and pemetrexed	2.47628	5.2	13.6	1.06301
Keynote-407	NSCLC	1st	0.15	Pembrolizumab, carboplatin, paclitaxel	7.39748	6.4	15.9	Carboplatin and paclitaxel	7.03036	4.8	11.3	1.05222
Impower-131	NSCLC	1st	10% (any); 5% (G3-5)	Atezolizumab, carboplatin, nab-paclitaxel	7.9521	6.3	14.2	Carboplatin and nab-paclitaxel	7.39072	5.6	13.5	1.07596
Impower-133	SCLC	1st	10% (any); 2% (G3-5)	Atezolizumab, carboplatin, etoposide	6.05808	5.2	12.3	Carboplatin and etoposide	5.91071	4.3	10.3	1.02493
Keynote-604	SCLC	1st	0.1	Pembrolizumab, platinum, etoposide	7.83849	4.5	10.8	Platinum and etoposide	7.69526	4.3	9.7	1.01861
PROLUNG	NSCLC	2nd or later	N/A	Pembrolizumab and docetaxel	9.25	9.5	14.5	Docetaxel	7.34211	3.9	14.1	1.25986
Impower-130	NSCLC	1st	10% (any); 5% (G3-5)	Atezolizumab, carboplatin, nab-paclitaxel	8.28118	7	18.6	Carboplatin and nab-paclitaxel	6.93319	5.5	13.9	1.19443
Caspian Arm 2 v 3	SCLC	1st	10% (any); 2% (G3-5)	Durvalumab, platinum and etoposide	7.47547	5.1	12.9	Platinum and etoposide	7.52632	5.4	0	1.0068
3-arm trials (pairwise comparisons)
Trial / Arm	Disease	Line of therapy	AE Inclusion cutoff	Arm A	WTS Arm A	PFS Arm A	OS Arm A	Arm B	WTS Arm B	PFS Arm B	OS Arm B	WTS ratio (more toxic arm/ less toxic arm)
Caspian Arm 1 v 2	SCLC	1st	10% (any); 2% (G3-5)	Durvalumab, tremelimumab, platinum and etoposide	8.20301	4.9	10.4	Durvalumab, platinum and etoposide	7.47547	5.1	12.9	1.09732
Caspian Arm 1 v 3	SCLC	1st	10% (any); 2% (G3-5)	Durvalumab, tremelimumab, platinum and etoposide	8.20301	4.9	10.4	Platinum and etoposide	7.52632	5.4	10.5	1.08991
Caspian Arm 2 v 3	SCLC	1st	10% (any); 2% (G3-5)	Durvalumab, platinum and etoposide	7.47547	5.1	12.9	Platinum and etoposide	7.52632	5.4	10.5	1.0068
Mystic Arm 1 v 2	NSCLC	1st	0.1	Durvalumab	0.848238	4.7	16.3	Durvalumab, tremelimumab	1.26819	3.9	11.9	1.49509
Mystic Arm 1 v 3	NSCLC	1st	0.1	Durvalumab	0.848238	4.7	16.3	Chemotherapy	3.71023	5.4	12.9	4.37404
Mystic Arm 2 v 3	NSCLC	1st	0.1	Durvalumab, tremelimumab	1.26819	3.9	11.9	Chemotherapy	3.71023	5.4	12.9	2.9256
Keynote-010 Arm 1 v 2	NSCLC	2nd or later	10%(any); 2 patients (pembro groups)	Pembrolizumab 2 mg/kg	1.54425	3.9	10.4	Pembrolizumab 10 mg/kg	1.51166	4	12.7	1.02156
Keynote-010 Arm 1 v 3	NSCLC	2nd or later	10%(any); 2 patients (pembro groups)	Pembrolizumab 2 mg/kg	1.54425	3.9	10.4	Docetaxel	3.02265	4	8.5	1.95736
Keynote-010 Arm 2 v 3	NSCLC	2nd or later	10%(any); 2 patients (pembro groups)	Pembrolizumab 10 mg/kg	1.51166	4	12.7	Docetaxel	3.02265	4	8.5	1.99956
